# Supplementary material for: Association between amide proton transfer-weighted imaging biomarkers and Gleason score in prostate cancer: a study on differential diagnosis from benign prostatic hyperplasia
Source: Front Oncol. 2026 Mar 20;16:1780850. doi: 10.3389/fonc.2026.1780850 (PMC13046527; doi:10.3389/fonc.2026.1780850)
Supplement: Supplementary file 1 [file Table1.xlsx]

## Sheet: Sheet1
Characteristic	BPH	PCa	p_value
Age (years)	73.8 ± 4.7	73.3 ± 4.7	0.517
Body mass index (kg/m2)	21.7 ± 1.6	21.7 ± 1.8	0.971
Height (cm)	167.7 ± 5.2	168.1 ± 5.9	0.627
Weight (kg)	61.0 ± 5.9	61.3 ± 6.1	0.752
Smoking history	48 (64.9%)	55 (64.0%)	1
Alcohol history	51 (68.9%)	59 (68.6%)	1
Hypertension	37 (50.0%)	35 (40.7%)	0.308
APTw (%)	1.3 ± 0.6	2.1 ± 0.5	<0.001
PSA (ng/mL)	9.2 ± 3.4	14.7 ± 7.4	<0.001
Prostate volume (mL)	65.3 ± 17.5	48.7 ± 9.2	<0.001
PSA density (ng/mL2)	0.1 ± 0.0	0.4 ± 0.1	<0.001
ADC (× 10-3 mm2/s)	1.26 ± 0.18	0.86 ± 0.15	<0.001
PI-RADS v2.1 Score			<0.001
Score 1-2	52 (70.3%)	3 (3.5%)
Score 3	18 (24.3%)	12 (14.0%)
Score 4-5	4 (5.4%)	71 (82.5%)
Lesion Location			<0.001
Peripheral Zone (PZ)	11 (14.9%)	60 (69.8%)
Transition Zone (TZ)	63 (85.1%)	26 (30.2%)
