# Supplementary material for: Association between amide proton transfer-weighted imaging biomarkers and Gleason score in prostate cancer: a study on differential diagnosis from benign prostatic hyperplasia
Source: Front Oncol. 2026 Mar 20;16:1780850. doi: 10.3389/fonc.2026.1780850 (PMC13046527; doi:10.3389/fonc.2026.1780850)
Supplement: Supplementary file 2 [file Table2.xlsx]

## Sheet: Sheet1
Model	AUC	95% CI	Cutoff	Sensitivity (%)	Specificity (%)	PPV (%)	NPV (%)
Individual Parameters
PSA	0.736	0.658 - 0.814	14.4	46.5	94.6	90.9	60.3
ADC	0.852	0.795 - 0.908	0.95	82.6	85.1	86.6	80.8
PI-RADS v2.1	0.875	0.820 - 0.930	>3	84.9	89.2	90.1	83.5
APTw	0.84	0.778 - 0.902	1.7	73.3	81.1	81.8	72.3
Combined Models
APTw + PSA	0.888	0.839 - 0.937	-	80.2	83.8	85.2	78.5
APTw + PI-RADS	0.915*	0.870 - 0.960	-	90.7	91.9	92.9	89.5
