# Supplementary material for: Association between amide proton transfer-weighted imaging biomarkers and Gleason score in prostate cancer: a study on differential diagnosis from benign prostatic hyperplasia
Source: Front Oncol. 2026 Mar 20;16:1780850. doi: 10.3389/fonc.2026.1780850 (PMC13046527; doi:10.3389/fonc.2026.1780850)
Supplement: Supplementary file 3 [file Table3.xlsx]

## Sheet: Sheet1
Sequence	Plane	TE (ms)	TR (ms)	FOV (mm)	Slice Thickness (mm)	NSA	Time (s)
T2W-SPAIR	Sag	95	4036	200×200	3	1	137
T2W-SPAIR	Cor	54	2000	200×200	3.5	1.5	156
T1-TSE	Tra	9	599	200×200	3	1	69
T2-TSE	Tra	112	3000	200×200	3	1	174
DWI (b=1500)	Tra	59	3000	200×200	3.5	2	150
DCE	Tra	2	4.6	256×256	2	1	245
